# Supplementary material for: Exploring Ginseng Bioactive Compound’s Role in Hypertension Remedy: An In Silico Approach
Source: Pharmaceuticals (Basel). 2025 Apr 28;18(5):648. doi: 10.3390/ph18050648 (PMC12114325; doi:10.3390/ph18050648)
Supplement: Supplementary file 1 [file pharmaceuticals-18-00648-s001.zip]

Archive with 1 entries (1 files):
- pharmaceuticals-3565930-supplementary.pdf
